# Supplementary material for: Genomic characteristics of Vibrio vulnificus strains isolated from clinical and environmental sources
Source: Genomics Inform. 2024 Nov 27;22:26. doi: 10.1186/s44342-024-00029-w (PMC11603906; doi:10.1186/s44342-024-00029-w)
Supplement: Supplementary file 1 — Additional file 1: Supplemental Table S1. Genomic characteristics of 26 vibrio vulnificus isolates. [file 44342_2024_29_MOESM1_ESM.xlsx]

## Sheet: Supple Table 1
Supplemetal Table S1. Genomic characteristics of 26 vibrio vulnificus isolates
PubMLST Accession ID*	Sample name	Location	Source	Assembly quality				Predicted species	Sequence type	New ST	vcg type	Antimicriobial Resistance Gene (%Identity)							Antimicriobial Resistance Gene (mutation)		Related genes of Virulence Factors
																					Adherence
				contig count	N50	largest contig	total size					CRP	dfrC	norA	fusB	blaZ	msrA	ANT(4')-Ia	parE	PBP3	mshB	mshE	mshG	mshH	mshI	mshJ	mshK	mshL	mshM	mshN	pilB	pilC	mshA	mshC	mshD	mshF	pilA	pilD	atlE	ebh	ycbQ	ebp	groEL	orfM	wbpI	lap	flmH	sdrG	plr/gapA
928	CMCVV0691	Gyeongsangnam-do	Environment	50	319652	844610	5733296	Vibrio vulnificus	713	new	vcg-E	95.24							D476N	S385T	Yes	Yes	Yes	Yes	Yes	Yes	Yes	Yes	Yes	Yes	Yes	Yes	Yes	No	No	Yes	No	Yes	No	No	No	No	No	Yes	No	No	No	No	No
929	CMCVV1068	Gyeongsangnam-do		76	313676	691463	4999094	Vibrio vulnificus	648		vcg-C	95.24							D476N	S385T	Yes	Yes	Yes	Yes	Yes	Yes	Yes	Yes	Yes	Yes	Yes	Yes	Yes	Yes	Yes	Yes	Yes	Yes	No	No	No	No	No	No	No	No	No	No	No
-	CMCVV1069	Gyeongsangnam-do		1137	292623	521371	5656345	Vibrio vulnificus	713	new	vcg-E	95.24							D476N	S385T	Yes	Yes	Yes	Yes	Yes	Yes	Yes	Yes	Yes	Yes	Yes	Yes	Yes	Yes	Yes	Yes	No	No	No	No	Yes	No	No	Yes	No	No	No	No	No
930	CMCVV1107	Jeollanam-do		69	210073	630569	4964420	Vibrio vulnificus	694		vcg-C	95.24							D476N	S385T	Yes	Yes	Yes	Yes	Yes	Yes	Yes	Yes	Yes	Yes	Yes	Yes	Yes	Yes	Yes	Yes	No	Yes	No	No	No	No	No	No	No	No	No	No	No
931	CMCVV1108	Jeollanam-do		61	466977	1092599	4913537	Vibrio vulnificus	648		vcg-C	95.24							D476N	S385T	Yes	Yes	Yes	Yes	Yes	Yes	Yes	Yes	Yes	Yes	Yes	Yes	Yes	Yes	Yes	Yes	No	Yes	No	No	No	No	No	No	No	No	No	No	No
932	CMCVV1109	Jeollanam-do		60	769875	1048108	4931944	Vibrio vulnificus	705	new	vcg-C	95.24							D476N	S385T	Yes	Yes	Yes	Yes	Yes	Yes	Yes	Yes	Yes	Yes	Yes	Yes	Yes	Yes	Yes	Yes	No	Yes	No	No	No	No	No	No	No	No	No	No	No
933	CMCVV1111	Busan		26	544909	1285251	4894487	Vibrio vulnificus	711	new	vcg-E	95.24							D476N	S385T	Yes	Yes	Yes	Yes	Yes	Yes	Yes	Yes	Yes	Yes	Yes	Yes	Yes	Yes	Yes	Yes	No	Yes	No	No	No	No	No	No	No	No	No	No	No
934	CMCVV1112	Busan		59	447182	935156	4903808	Vibrio vulnificus	714	new	vcg-C	95.24							D476N	S385T	Yes	Yes	Yes	Yes	Yes	Yes	Yes	Yes	Yes	Yes	Yes	Yes	Yes	Yes	Yes	Yes	Yes	Yes	No	No	No	No	No	No	No	No	No	No	No
935	CMCVV1114	Ulsan		88	148983	356557	4966256	Vibrio vulnificus	151		vcg-E	95.24							D476N	S385T	Yes	Yes	Yes	Yes	Yes	Yes	Yes	Yes	Yes	Yes	Yes	Yes	Yes	Yes	Yes	Yes	No	Yes	No	No	No	No	No	No	No	No	No	No	No
936	CMCVV1115	Gyeongsangnam-do		68	378344	1009942	5182768	Vibrio vulnificus	712	new	vcg-C	95.24							D476N	S385T	Yes	Yes	Yes	Yes	Yes	Yes	Yes	Yes	Yes	Yes	Yes	Yes	Yes	Yes	Yes	Yes	Yes	Yes	No	No	No	No	No	No	No	No	No	No	No
937	CMCVV1116	Gyeongsangnam-do		68	319161	961104	4917393	Vibrio vulnificus	449		vcg-E	95.24							D476N	S385T	Yes	Yes	Yes	Yes	Yes	Yes	Yes	Yes	Yes	Yes	Yes	Yes	Yes	Yes	Yes	Yes	No	Yes	No	No	No	No	No	Yes	No	No	No	No	No
938	CMCVV2835	Gyeongsangnam-do	Human	57	361809	1026466	5106083	Vibrio vulnificus	341		vcg-C	95.24							D476N	S385T	Yes	Yes	Yes	Yes	Yes	Yes	Yes	Yes	Yes	Yes	Yes	Yes	No	Yes	Yes	Yes	Yes	Yes	No	No	No	No	No	No	No	No	No	No	No
939	CMCVV2836	Gyeongsangnam-do		59	515802	736849	5004075	Vibrio vulnificus	696		vcg-C	95.24							D476N	S385T	Yes	Yes	Yes	Yes	Yes	Yes	Yes	Yes	Yes	Yes	Yes	Yes	Yes	Yes	Yes	Yes	No	Yes	No	No	No	No	No	No	No	No	No	No	No
940	CMCVV2837	Gyeongsangnam-do		50	514304	778148	5082231	Vibrio vulnificus	337		vcg-C	95.24							D476N	S385T	Yes	Yes	Yes	Yes	Yes	Yes	Yes	Yes	Yes	Yes	Yes	Yes	Yes	Yes	Yes	Yes	Yes	Yes	No	No	No	No	No	No	No	No	No	No	No
941	CMCVV2816	Gyeongsangnam-do		279	400614	579939	5217255	Vibrio vulnificus	712	new	vcg-C	95.24							D476N	S385T	Yes	Yes	Yes	Yes	Yes	Yes	Yes	Yes	Yes	Yes	Yes	Yes	Yes	Yes	Yes	Yes	Yes	No	No	No	No	No	No	No	No	No	No	No	No
942	CMCVV2817	Gyeongsangnam-do		106	400614	579939	7534916	Vibrio vulnificus	712	new	vcg-C	95.24	98.76	98.97	100	95.02	99.59	99.21	D476N	S385T	Yes	Yes	Yes	Yes	Yes	Yes	Yes	Yes	Yes	Yes	Yes	Yes	Yes	Yes	Yes	Yes	Yes	No	Yes	Yes	No	Yes	Yes	No	No	Yes	Yes	Yes	Yes
943	CMCVV2818	Gyeongsangnam-do		92	196040	820650	5271271	Vibrio vulnificus	162		vcg-C	95.24							D476N	S385T	Yes	Yes	Yes	Yes	Yes	Yes	Yes	Yes	Yes	Yes	Yes	Yes	Yes	Yes	Yes	No	No	No	No	No	No	No	No	No	No	No	No	No	No
944	CMCVV2820	Gyeongsangnam-do		49	293737	513971	4834249	Vibrio vulnificus	713	new	vcg-E	95.24							D476N	S385T	Yes	Yes	Yes	Yes	Yes	Yes	Yes	Yes	Yes	Yes	Yes	Yes	Yes	Yes	Yes	Yes	No	No	No	No	No	No	No	Yes	No	No	No	No	No
945	CMCVV2821	Gyeongsangnam-do		55	432644	1254180	4863422	Vibrio vulnificus	717	new	vcg-C	95.24							D476N	S385T	Yes	Yes	Yes	Yes	Yes	Yes	Yes	Yes	Yes	Yes	Yes	Yes	Yes	Yes	Yes	Yes	No	Yes	No	No	No	No	No	No	No	No	No	No	No
946	CMCVV2822	Gyeongsangnam-do		43	252512	876304	5156453	Vibrio vulnificus	345		vcg-C	95.24							D476N	S385T	Yes	Yes	Yes	Yes	Yes	Yes	Yes	Yes	Yes	Yes	Yes	Yes	Yes	Yes	Yes	Yes	Yes	Yes	No	No	No	No	No	No	No	No	No	No	No
947	CMCVV2829	Gyeongsangnam-do		53	264476	499881	5210027	Vibrio vulnificus	342		vcg-C	95.24							D476N	S385T	Yes	Yes	Yes	Yes	Yes	Yes	Yes	Yes	Yes	Yes	Yes	Yes	Yes	Yes	Yes	Yes	No	Yes	No	No	No	No	No	Yes	No	No	No	No	No
948	CMCVV2830	Gyeongsangnam-do		60	272072	972326	5124778	Vibrio vulnificus	90		vcg-C	95.24							D476N	S385T	Yes	Yes	Yes	Yes	Yes	Yes	Yes	Yes	Yes	Yes	Yes	Yes	Yes	Yes	Yes	Yes	Yes	No	No	No	No	No	No	No	No	No	No	No	No
949	CMCVV2831	Gyeongsangnam-do		40	677111	1866082	4925290	Vibrio vulnificus	471		vcg-E	95.24							D476N	S385T	Yes	Yes	Yes	Yes	Yes	Yes	Yes	Yes	Yes	Yes	Yes	Yes	No	Yes	Yes	Yes	Yes	No	No	No	No	No	No	No	No	No	No	No	No
950	CMCVV2832	Gyeongsangnam-do		49	290760	882581	4952512	Vibrio vulnificus	715	new	vcg-C	95.24							D476N	S385T	Yes	Yes	Yes	Yes	Yes	Yes	Yes	Yes	Yes	Yes	Yes	Yes	Yes	Yes	Yes	Yes	No	No	No	No	No	No	No	No	No	No	No	No	No
951	CMCVV2833	Gyeongsangnam-do		71	220648	592401	5045242	Vibrio vulnificus	718	new	vcg-C	95.24							D476N	S385T	Yes	Yes	Yes	Yes	Yes	Yes	Yes	Yes	Yes	Yes	Yes	Yes	Yes	Yes	Yes	Yes	No	Yes	No	No	No	No	No	No	Yes	No	No	No	No
952	CMCVV2834	Gyeongsangnam-do		60	467050	860862	4931377	Vibrio vulnificus	449		vcg-E	95.24							D476N	S385T	Yes	Yes	Yes	Yes	Yes	Yes	Yes	Yes	Yes	Yes	Yes	Yes	No	Yes	Yes	Yes	No	Yes	No	No	No	No	No	Yes	No	No	No	No	No
*, CMCVV1069 was not submittable to pubMLST due to large contig size.
[truncated: 202 more columns]
